# Supplementary material for: Erratum to: Bacteriophages affect evolution of bacterial communities in spatially distributed habitats: a simulation study
Source: BMC Microbiol. 2016 Apr 14;16:67. doi: 10.1186/s12866-016-0677-8 (PMC4831195; doi:10.1186/s12866-016-0677-8)
Supplement: Additional file 1: — Data processing script addZeros.sce. A Scilab script for data preprocessing of popSize.txt files that is necessary for some other scripts (such as speciation_rate.sce). (SCE 2 kb) [file 12866_2016_677_MOESM1_ESM.sce]

//Читаем файл, доставляя нули там, где их нет, чтобы из результирующего
//файла можно было считать матрицу без ошибок размерности

//BEGIN Settings
//Инициализируем путь до папки с данными
DIR ='C:\SHEC simulations\2014 Усложнение геномов с фагами\2D\2015 phages (ближе к окончанию)\phage into 5.5\chemon';
//fileNames = ["1.1.1_popSize.100.txt", "2.2.1_popSize.100.txt", "3.3.1_popSize.100.txt", "4.4.1_popSize.100.txt", "5.5.1_popSize.100.txt"];
//fileNames = ["popSize.100.txt"];
fileNames = ["popSize.txt"];
//is_stat = 1;//не ноль, если файлы находятся в папке statistics. Если ноль, то уровнем выше
is_stat = 0;
runs_amount = 5;//по сколько запусков прогоняли модель
//END Settings

//DIR - путь до папки с данными
//fileNames - вектор названий файлов (например, попсайзов), которые необходимо подвергнуть зирофикации
//runNum - номер прогона модели, который обрабатываем
function addZeros(DIR, fileNames, runNum)
    fn = size(fileNames, 'c');
    if is_stat ~= 0 then
        stat_folder = "\statistics";
    else 
        stat_folder = "";
    end
    for j=1:fn//цикл по файлам
        xDIR = msprintf("%s\\%d", DIR, runNum);//доставляем в название пути папку текущего прогона
        txt = mgetl(xDIR+stat_folder+"\"+fileNames(j));//Считываем строки из файла
        //Определяем общее количество популяций, считав последнюю строку
        vect = tokens(txt($));
        popAmount = size(vect, 'r');
        //Разбираем файл с начала
        n=size(txt, 'r');
        M = [];
        for i=1:n//цикл по строчкам в файле
            //Парсим то, что нам нужно
            vect = tokens(txt(i));
            vect = strtod(vect);
            dif = popAmount - size(vect, 'r');
            if dif>0 then
                vect = [vect; zeros(dif, 1)];
            end
            M = [M;vect'];
        end
        //Записываем получившуюся матрицу в результирующий файл
        csvWrite(M, xDIR+stat_folder+"\zerofied."+fileNames(j), ascii(9), '.');
    end
endfunction

//Вызываем, собственно, функцию addZeros
for i=1:runs_amount
    addZeros(DIR, fileNames, i);
end
