# Supplementary material for: Erratum to: Bacteriophages affect evolution of bacterial communities in spatially distributed habitats: a simulation study
Source: BMC Microbiol. 2016 Apr 14;16:67. doi: 10.1186/s12866-016-0677-8 (PMC4831195; doi:10.1186/s12866-016-0677-8)
Supplement: Additional file 2: — Data processing script speciation_rate.sce. A Scilab script that calculates Speciation Rate Index (SRI). (SCE 13 kb) [file 12866_2016_677_MOESM2_ESM.sce]

//Измеряем скорость видообразования (по сотням поколений шагаем)
//Обрабатываемые файлы должны быть предварительно зирофицированы скриптом addZeros.sce
//Выдаёт файл с SRIшками по прогонам, где первая строка подсчитана ДО инфекции, а вторая - ПОСЛЕ
//N.B. finish переопределён на 9600 итераций! (захардкожено для быстроты)

//BEGIN Settings
warm_up = 1000;//сколько итераций система "разогревается" (их мы не учитываем при подсчёте SRI). Обычно 1000. Если равно нулю, 
//то не учитываем "разогрев"
thres = 500;//количество поколений, которое новая популяция должна выжить, чтобы считаться жизнеспособной
t_infect = 6600;//итерация, на которой в систему добавляется фаг (будем сравнивать скорость видообразования ДО и ПОСЛЕ)
//если равен нулю, то просто считаем индекс без учёта разбиения времени модел-я введением фага
runs_amount = 5;//по сколько запусков прогоняли модель
infectionAmendment = 1;//поправка на "видообразование", обусловленное инфекцией. Больше нуля, если мы его не учитываем
//Меньше или равно нулю, если учитываем эти популяции как новые виды (старый вариант)
//Инициализируем путь до папки с данными
DIR ='C:\SHEC simulations\2014 Усложнение геномов с фагами\2D\2015 phages (ближе к окончанию)\phage into 1.1\chemon';
//fileNames = ["1.1.1_popSize.100.txt", "2.2.1_popSize.100.txt", "3.3.1_popSize.100.txt", "4.4.1_popSize.100.txt", "5.5.1_popSize.100.txt"];
fileNames = ["popSize.100.txt"];
//is_stat = 1;//не ноль, если файлы находятся в папке statistics. Если ноль, то уровнем выше
is_stat = 0;
libdir = "C:\Documents\Copy\scilab\lib\SRlib\";//путь до библиотеки со скомпилированными функциями. В данном случае это SRlib
//END Settings

//Считает индекс видообразования (количество жизнеспособных популяций данного генотипа, делённое на промежуток времени)
//timeCourse - столбец из матрицы popSize, содержащий историю популяции 
//(по сути это unified-столбец, в котором стоит сумма численностей здоровой и соответствующей инфицированной популяций клеток)
//thres - количество поколений, которое новая популяция должна выжить, чтобы считаться жизнеспособной
//t1 - индекс левой границы временного промежутка, на котором считаем индекс видообразования
//t2 - индекс правой границы временного промежутка, на котором считаем индекс видообразования
//timeSpan - длина промежутка времени, на который нормируем
function res=speciationRateIndex(timeCourse, thres, t1, t2, timeSpan)
    tc = timeCourse(t1:t2);//извлекаем подвектор интересующей нас длины
    viab_int = find(tc>0);//находим интервалы жизнеспособности (в виде индексов)
    m = size(viab_int, 'c');
    res = 0;
    acc = 1;//переменная, аккумулирующая время выживания. 
    //^"Нулевое" значение равно единице, т.к. ТАК НАДО (любой интервал начинается с того, что популяция УЖЕ 100 поколений выжила)
    th = thres/100;//шагаем по сотням, поэтому надо поделить
    //Заводим флаг, чтобы не плюсовать популяцию, которая не появлялась, а УЖЕ БЫЛА на момент начала подсчёта SRI
    flag = tc(1);
    //цикл по "склеенным" интервалам жизнеспособности
    for j=1:(m-1)
        if viab_int(j+1)-viab_int(j)==1 then//условие непрерывности интервала жизнеспособности
            acc = acc + 1;
        else
            if (flag>0) then
                flag=0;
                acc = 1;//чтобы уже существовавшую популяцию не плюсовать
            end
            if (acc >= th) then 
                res = res + 1;//добавили одну жизнеспособную популяцию
            end
            acc = 1;//объединичили счётчик, т.к. интервал жизнеспособности кончился
        end
    end
    //разбираем последний интервал жизнеспособности
    if (flag>0) then
        flag=0;
        acc = 1;//чтобы уже существовавшую популяцию не плюсовать
    end
    if acc >= th then 
        res = res + 1;//добавили одну жизнеспособную популяцию
    end
    
    //переводим индекс в относительную величину
    res = res / timeSpan;
endfunction

//считает индексы, соответствующие левой и правой временным границам, а также длину промежутка времени между ними
//start, finish, timeSpan - векторы длины 2, хранящие эти значения для левого и правого временного промежутка
//(ДО и ПОСЛЕ введения фага в систему, соотв.). Если t_infect==0, то считает всё это для всего времени моделирования целиком
//и сохраняет результат в первую ячейку векторов
function [start, finish, timeSpan]=calculateBoundaries(time_scale, t_infect, warm_up)
    start = [];
    finish = [];
    timeSpan = [];
    //обработка "разогрева" системы
    if warm_up>0 then
        sim_start_point = find(time_scale==warm_up);
    else
        sim_start_point = 1;//по сути делаем find(time_scale==time_scale(1))
    end   
    start = [start; sim_start_point];//левая граница первого промежутка времени
    if t_infect==0 then
        timeSpan = [timeSpan; time_scale($) - time_scale(sim_start_point)];
    else
        inf_point = find(time_scale==t_infect);//точка заражения
        finish = [finish; inf_point];
        start = [start; inf_point];
        timeSpan = [timeSpan; time_scale(inf_point) - time_scale(sim_start_point)];//длина левого промежутка
        timeSpan = [timeSpan; time_scale($) - time_scale(inf_point)];//длина правого промежутка
    end
    //TODO: uncomment!
    //finish = [finish; find(time_scale==time_scale($))];//правая граница последнего промежутка времени
    finish = [finish; find(time_scale==9600)];//правая граница последнего промежутка времени
    //N.B. finish переопределён на 5000 итераций! (захардкожено для быстроты)
endfunction

//Считаем SRI для каждого прогона модели для одного или двух временных промежутков 
//и записываем матрицу в соответствующий csv-файл
function writeSRImatrix(DIR, fileName, runs_amount, stat_folder)
    resM = [];//результирующая матрица, в которой одна-две строки (totalSRI(1) и totalSRI(2)),
    //а количество столбцов равно количеству прогонов модели. Заполняется по столбцам.
    for k=1:runs_amount//цикл по прогонам модели
        //Считываем матрицу из файла
        xDIR = msprintf("%s\\%d", DIR, k);//доставляем в название пути папку текущего прогона
        //Инициализируем матрицу popCodes, если надо отфильтровывать видообразование, обусловленное заражением
        if infectionAmendment>0 then
            popCodes = parsePopCodes(xDIR);
        end
        Y=fscanfMat(xDIR+stat_folder+"\zerofied."+fileName);
        n = size(Y, 'c');
        time_scale = Y(:,1);//временная шкала с итерациями
        //Data processing
        //считаем индексы, соответствующие левой и правой временным границам 
        [start, finish, timeSpan]=calculateBoundaries(time_scale, t_infect, warm_up);
        totalSRI = [0; 0];//вектор-столбец!
        //определяем, сколько промежутков времени, для которых надо подсчитать SRI
        if t_infect==0 then
            t=1;
            else t=2;
        end
        for j=1:t//цикл по промежуткам времени
            for i=2:n//разбираем каждую популяцию отдельно (цикл по популяциям)
                tc = Y(:,i);
                //предобработка данных, чтобы учесть эффект заражения
                if infectionAmendment>0 then
                    //i - это номер популяции+1 (т.к. первый столбец прореж.попсайзов - это итерации)
                    code = popCodes(i-1, :);//извлекли код интересующей нас популяции
                    //если популяция содержит фаговые гены, выкидываем этот случай сразу, т.к. это либо фаг (который нас 
                    //не интересует, когда мы считаем скорость видообразования), либо больная популяция, которую мы 
                    //уже посчитали вместе со здоровой в unified-столбце
                    if code($) == 1 then
                        continue;
                    end
                    //иначе готовим unified-столбец
                    code($) = 1;//получили код больного аналога
                    illNum = vectorfind(popCodes, code);//если не нашёл, то равен [], иначе - номер строки в матрице popCodes
                    if illNum ~= [] then
                        //printf("P%d, numRun=%d\n", i-1, k);//debug
                        //printf("P%d, illNum=%d\n", i-1, illNum);//debug
                        //если существует больной аналог
                        tc_ill = Y(:,illNum+1);//опять сдвигаем на единичку из-за столба с итерациями
                        //BEGIN костыль
                        //Если вдруг заражённых аналогов много O_o. Такое бывает, но численность есть только у одного, поэтому
                        //можно их просто просуммировать
                        if size(illNum, 'c')>1 then
                            tc_ill = sum(tc_ill, 'c');
                        end
                        //END костыль
                        tc = tc + tc_ill;//получили unified-столбец с общими интервалами жизнеспособности
                    end
                end
                //складывать по популяциям можно, т.к. знаменатель общий
                sri = speciationRateIndex(tc, thres, start(j), finish(j), timeSpan(j));
                //printf("i=%d; sri=%d\n", i, sri);
                totalSRI(j) = totalSRI(j) + sri;
            end
            //printf("Time span %d; Speciation rate index = %f\n", j, totalSRI(j));//было в сингле
        end
        //добавление столбца со SRIшками
        resM = [resM, totalSRI];
    end   
    csvWrite(resM, DIR+"\"+fileName+"_SRIs.txt", ascii(9), '.');
endfunction

//подгружаем библиотеку с функцией parsePopCodes
if infectionAmendment>0 then
    lib(libdir);
end

//Генерим файлы со SRIшниками для каждого прогона по отдельным ячейкам (fileNames)
fn = size(fileNames, 'c');
if is_stat ~= 0 then
    stat_folder = "\statistics";
else 
    stat_folder = "";
end
for j=1:fn//цикл по файлам
    writeSRImatrix(DIR, fileNames(j), runs_amount, stat_folder);
end
