# Supplementary material for: Erratum to: Bacteriophages affect evolution of bacterial communities in spatially distributed habitats: a simulation study
Source: BMC Microbiol. 2016 Apr 14;16:67. doi: 10.1186/s12866-016-0677-8 (PMC4831195; doi:10.1186/s12866-016-0677-8)
Supplement: Additional file 3: — Data processing script averageSRandBiomass.sce. A Scilab script that calculates averaged by time species richness (number of species) and total biomass of the community. (SCE 9 kb) [file 12866_2016_677_MOESM3_ESM.sce]

//Скрипт считает среднюю (по времени) биомассу и видовое богатство (для ряда прогонов)
//в различных ячейках и сохраняет это в виде csv-файлов (Строчки - файлы, колонки - прогоны)
//N.B. Работает только с файлами попсайзов, у которых первой строкой стоят итерации!

//BEGIN Settings
iter_amount = 3000;//за какое количество итераций с начала считаем эти значения
runs_amount = 5;//по сколько запусков прогоняли модель
infectionAmendment = 1;//поправка на "видообразование", обусловленное инфекцией. Больше нуля, если мы его не учитываем
//Меньше или равно нулю, если учитываем эти популяции как новые виды (старый вариант)
//Инициализируем путь до папки с данными
DIR ='C:\SHEC simulations\2014 Усложнение геномов с фагами\2D\phage into 5.5\through\chemon';
fileNames = ["1.1.1_popSize.100.txt", "2.2.1_popSize.100.txt", "3.3.1_popSize.100.txt", "4.4.1_popSize.100.txt", "5.5.1_popSize.100.txt"];
is_stat = 1;//не ноль, если файлы находятся в папке statistics. Если ноль, то уровнем выше
//is_stat = 0;
libdir = "C:\Documents\Copy\scilab\lib\SRlib\";//путь до библиотеки со скомпилированными функциями. В данном случае это SRlib
//END Settings

////подгружаем библиотеку с функцией parsePopCodes
//if infectionAmendment>0 then
//    lib(libdir);
//end

//Почему-то библиотека не подгружается, приходится копипастить :(
//BEGIN copy paste
function popCodes = parsePopCodes(DIR)
      txt = mgetl(DIR+"\popCodes.txt");//Считываем строки из файла
      m=size(txt, 'r');
      popCodes = [];//коды популяций в виде векторов (построчно записанные в матрице)
      //Парсим каждую строчку как вектор значений генов
      for i=2:m//с двойки, потому что строчка "Polymorph populations codes" нам не интересна
          str = tokens(txt(i));//Выделяем токены
          vect = strtod(str);//Парсим в даблы
          //удаляем NaN'ы
          vect(or(isnan(vect),'c'),:)=[];//delete all rows with %nan. Работает :)
          //Заполняем, собственно, матрицу с кодами популяций
          //Проверка i>2 нужна, т.к. хоть чем-то для начала popCodes нужно проинициализировать, чтоб было с чем сравнивать
          if (i>2) & (size(vect, 'r') < size(popCodes, 'c')) then
              //а в этом месте мы обрабатываем фага с его ущербным геномом
              phCode = zeros(popCodes(1,:));
              phCode($) = 1;
              popCodes = [popCodes; phCode];//добавляем строчку с кодом фаговой популяции (транспонировать не надо!)
          else
            popCodes = [popCodes; vect'];//добавляем строчку с текущей популяцией и её кодами
          end
      end
endfunction

//Учитывать ли популяцию с номером popNum в качестве живого вида? Вообще политика такая, если infectionAmendment>0:
//Фаги мы вообще не учитываем, а больных учитываем лишь тогда, когда их здоровые аналоги вымерли.
//больше нуля, если популяцию с номером popNum учитывать, 
//меньше или равно нулю, если учитывать её не нужно (фаг или инфицированные, имеющие живых здоровых аналогов)
function res=countOrNot(v, popNum, popCodes)
  res=1;//по умолчанию учитываем
  if infectionAmendment>0 then
      code = popCodes(popNum, :);//извлекли код интересующей нас популяции
      if code($) == 1 then//т.е. если популяция больная или фаг
          code($) = 0;//получили код здорового аналога
          if and(zeros(code) == code) then
              //Если нам попался фаг, то не учитываем его
              res=0;
          else
              //если нам попалась больная популяция
              healthNum = vectorfind(popCodes, code);//если не нашёл, то равен [], иначе - номер строки в матрице popCodes
              //Но вообще должен найти.
              if (v(healthNum) > 0.0) then
                  //если здоровый аналог живёт и здравствует, то тоже не учитываем
                  res=0;
              end
          end
      end
  end
endfunction

//считает количество ненулевых значений в векторе v
function num=countNonZeroes(v)
  num=0;
  n=size(v, 'r');
  for i=1:n//,
     flag = countOrNot(v, i);
     if (v(i) > 0.0) & (flag>0) then
         num = num + 1;
     end,
  end
endfunction
//END copy paste

//Считаем SR и биомассу для каждого прогона модели и записываем матрицу в соответствующий csv-файл
//возвращает [SR;BM]-матрицу в две строчки, где колонки - прогоны
//(первая строка - среднее SR по прогонам, а вторая - средняя биомасса по прогонам)
function resM = writeSRandBiomassMats(DIR, fileName, runs_amount, stat_folder)
    resM = [];//результирующая матрица, в которой две строки (SR и Biomass),
    //а количество столбцов равно количеству прогонов модели. Заполняется по столбцам.
    for k=1:runs_amount//цикл по прогонам модели
        //Считываем матрицу из файла
        xDIR = msprintf("%s\\%d", DIR, k);//доставляем в название пути папку текущего прогона
        //Инициализируем матрицу popCodes, если надо отфильтровывать видообразование, обусловленное заражением
        if infectionAmendment>0 then
            popCodes = parsePopCodes(xDIR);
        end
        // Data
        txt = mgetl(xDIR+stat_folder+"\"+fileName);//Считываем строки из файла
        m=size(txt, 'r');
        sr = [];//видовое богатство сообщества (его изменение во времени)
        bm = [];//общая биомасса сообщества (её изменение во времени)
        //Парсим каждую строчку как вектор, считаем количество видов (popSize!=0) и биомассу
        for i=1:m
            str = tokens(txt(i));//Выделяем токены
            vect = strtod(str);//Парсим в даблы
            if vect(1)<=iter_amount then
                vect(1) = [];//удаляем первый столбец с итерациями
            else
                break;//досчитали нужное число итераций - хватит
            end
            num = countNonZeroes(vect);//Считаем количество ненулевых значений (наличных видов)
            sr = [sr; num];
            mass = sum(vect);//суммируем общую биомассу
            bm = [bm; mass];
        end
        //добавление столбца со средними SR и биомассой
        avgSR = mean(sr);
        avgBiomass = mean(bm);
        col = [avgSR; avgBiomass];
        resM = [resM, col];
    end   
endfunction

//Генерим файлы со средними значениями SR и биомассы для каждого прогона по отдельным ячейкам (fileNames)
fn = size(fileNames, 'c');
if is_stat ~= 0 then
    stat_folder = "\statistics";
else 
    stat_folder = "";
end
SR = [];
BM = [];
for j=1:fn//цикл по файлам
    resM = writeSRandBiomassMats(DIR, fileNames(j), runs_amount, stat_folder);
    SR = [SR; resM(1,:)];
    BM = [BM; resM(2,:)];
end
//Строчки - файлы, колонки - прогоны
csvWrite(SR, DIR+"\SR.txt", ascii(9), '.');
csvWrite(BM, DIR+"\Biomass.txt", ascii(9), '.');
