# Supplementary material for: Erratum to: Bacteriophages affect evolution of bacterial communities in spatially distributed habitats: a simulation study
Source: BMC Microbiol. 2016 Apr 14;16:67. doi: 10.1186/s12866-016-0677-8 (PMC4831195; doi:10.1186/s12866-016-0677-8)
Supplement: Additional file 4: — SRI.SR.Biomass.chemoff.xlsx. An Excel spreadsheet containing the data on species richness, SRI and biomass for the chemotaxis-off cases. (XLSX 38 kb) [file 12866_2016_677_MOESM4_ESM.xlsx]

## Sheet: Whole-time SRI
			SRI calculated over the whole simulation time			Without "warm-up"
Early-time	Average	Variance	Confidence interval	1 run	2 run	3 run	4 run	5 run	6 run	7 run	8 run	9 run	10 run
Into node 1.1	0.00130303	2.39091e-07	9.58363e-05	0.0010101	0.00151515	0.00181818	0.00111111	0.000606061	0.00151515	0.00191919	0.00131313	0.000505051	0.00171717
Into node 3.3	0.00117172	2.68e-07	0.000101465	0.00111111	0.000505051	0.00191919	0.00111111	0.000808081	0.000606061	0.00151515	0.00161616	0.000707071	0.00181818
Into node 5.5	0.00128283	1.99639e-07	8.75732e-05	0.000909091	0.0010101	0.000909091	0.00181818	0.0020202	0.00121212	0.00171717	0.000909091	0.000808081	0.00151515
Middle-time	Average	Variance	Confidence interval	1 run	2 run	3 run	4 run	5 run	6 run	7 run	8 run	9 run	10 run
Into node 1.1	0.00560606	5.24323e-07	0.000141921	0.00525253	0.00515152	0.0069697	0.00545455	0.00555556	0.00606061	0.00515152	0.00585859	0.00626263	0.00434343
Into node 3.3	0.00586869	9.35165e-07	0.000189536	0.00535354	0.00535354	0.00646465	0.00626263	0.00505051	0.00707071	0.00636364	0.00737374	0.00474747	0.00464646
Into node 5.5	0.00633333	2.51788e-07	9.83481e-05	0.00676768	0.00565657	0.00616162	0.00636364	0.00666667	0.00616162	0.00737374	0.00575758	0.00626263	0.00616162
Late-time	Average	Variance	Confidence interval	1 run	2 run	3 run	4 run	5 run	6 run	7 run	8 run	9 run	10 run
Into node 1.1	0.00656566	4.28528e-07	0.000128303	0.00686869	0.00727273	0.00646465	0.00686869	0.00535354	0.00636364	0.00626263	0.00585859	0.00676768	0.00757576
Into node 3.3	0.00721212	2.36257e-07	9.52666e-05	0.0069697	0.00676768	0.00666667	0.00737374	0.00727273	0.00828283	0.00666667	0.00747475	0.00737374	0.00727273
Into node 5.5	0.00680808	4.83397e-07	0.00013627	0.00828283	0.00686869	0.00737374	0.00676768	0.00686869	0.00616162	0.00575758	0.00636364	0.00707071	0.00656566

## Sheet: Before_After SRI
	SRI	Warm-up: 1000
Early-time (after-only)		First 1000 generations has not been taken into account
After infestation	Average	Variance	Confidence interval	1 run	2 run	3 run	4 run	5 run	6 run	7 run	8 run	9 run	10 run
Into node 1.1	0.000855556	1.62003e-07	7.88877e-05	0.000444444	0.000888889	0.001	0.000777778	0.000333333	0.00122222	0.00144444	0.000777778	0.000333333	0.00133333
Into node 3.3	0.000744444	2.60768e-07	0.000100086	0.000444444	0.000222222	0.00155556	0.000555556	0.000333333	0.000222222	0.001	0.00133333	0.000444444	0.00133333
Into node 5.5	0.000577778	1.88752e-07	8.51517e-05	0.000222222	0.000444444	0.000333333	0.00122222	0.00111111	0.000222222	0.00122222	0.000222222	0.000222222	0.000555556
Middle-time
Before infestation	Average	Variance	Confidence interval	1 run	2 run	3 run	4 run	5 run	6 run	7 run	8 run	9 run	10 run
Into node 1.1	0.00685	1.62778e-06	0.000250061	0.008	0.0065	0.00875	0.00625	0.00675	0.00825	0.00575	0.0055	0.00775	0.005
Into node 3.3	0.007275	4.13125e-06	0.000398372	0.00525	0.00775	0.0085	0.00675	0.00575	0.0095	0.00825	0.01075	0.006	0.00425
Into node 5.5	0.00825	2.375e-06	0.000302051	0.00925	0.007	0.009	0.0065	0.0085	0.00675	0.01125	0.009	0.0065	0.00875
After infestation	Average	Variance	Confidence interval	1 run	2 run	3 run	4 run	5 run	6 run	7 run	8 run	9 run	10 run
Into node 1.1	0.00052	6.4e-08	4.95836e-05	0.0008	0.0006	0.0008	0.0006	0.0006	0.0004	0	0.0006	0.0006	0.0002
Into node 3.3	0.0004	8.88889e-08	5.84348e-05	0.001	0.0004	0.0006	0.0004	0.0004	0.0004	0.0002	0	0	0.0006
Into node 5.5	0.0006	1.51111e-07	7.61897e-05	0.0002	0.0006	0.0008	0.001	0.001	0.0012	0.0004	0	0.0004	0.0004
Late-time
Before infestation	Average	Variance	Confidence interval	1 run	2 run	3 run	4 run	5 run	6 run	7 run	8 run	9 run	10 run
Into node 1.1	0.00714286	8.57426e-07	0.000181487	0.0075	0.00785714	0.00678571	0.0075	0.00571429	0.00642857	0.00660714	0.00625	0.00857143	0.00821429
Into node 3.3	0.00794643	7.10388e-07	0.000165195	0.00803571	0.00660714	0.0075	0.00875	0.00714286	0.00946429	0.00732143	0.00803571	0.00803571	0.00857143
Into node 5.5	0.00696429	9.28288e-07	0.000188838	0.00839286	0.00767857	0.00625	0.0075	0.00714286	0.00678571	0.00535714	0.00571429	0.00785714	0.00696429
After infestation	Average	Variance	Confidence interval	1 run	2 run	3 run	4 run	5 run	6 run	7 run	8 run	9 run	10 run
Into node 1.1	0.000529412	3.61399e-07	0.000117826	0.00205882	0	0.000294118	0.000588235	0.000882353	0.000294118	0.000588235	0.000294118	0	0.000294118
Into node 3.3	0.000205882	7.78547e-08	5.46878e-05	0	0	0.000294118	0	0.000882353	0.000294118	0	0.000294118	0	0.000294118
Into node 5.5	0.000411765	1.57632e-07	7.78162e-05	0.000294118	0.000588235	0.00117647	0.000294118	0.000882353	0.000294118	0.000588235	0	0	0

## Sheet: SRI before inf. in diff. nodes
	SRI without infestation (in the first 5000 generations) in different nodes
Without warm-up	Average	Variance	Confidence interval	1 run	2 run	3 run	4 run	5 run	6 run	7 run	8 run	9 run	10 run	11 run	12 run	13 run	14 run	15 run	16 run	17 run	18 run	19 run	20 run	21 run	22 run	23 run	24 run	25 run	26 run	27 run	28 run	29 run	30 run
Node 1.1	0.00302694	2.1777e-07	9.14634e-05	0.00333333	0.00363636	0.00252525	0.00262626	0.0030303	0.00212121	0.00191919	0.00333333	0.00292929	0.00232323	0.00282828	0.0030303	0.00343434	0.0030303	0.00333333	0.00343434	0.00282828	0.00323232	0.0030303	0.00383838	0.00353535	0.00292929	0.00333333	0.00333333	0.00343434	0.00252525	0.00262626	0.00252525	0.00353535	0.00323232
Node 2.2	0.0037037	2.64106e-07	0.000100725	0.00414141	0.00323232	0.00333333	0.00292929	0.00313131	0.00343434	0.00222222	0.00383838	0.00383838	0.0030303	0.00373737	0.00353535	0.00414141	0.00383838	0.00454545	0.00424242	0.00333333	0.00363636	0.00393939	0.00434343	0.00414141	0.00383838	0.00434343	0.00424242	0.00343434	0.00373737	0.00353535	0.00323232	0.00393939	0.00424242
Node 3.3	0.00404377	2.93062e-07	0.000106103	0.00424242	0.00373737	0.00343434	0.00343434	0.00313131	0.00383838	0.00252525	0.00414141	0.0040404	0.00333333	0.00393939	0.00393939	0.00454545	0.00424242	0.00525253	0.00434343	0.00343434	0.00414141	0.00424242	0.00494949	0.00444444	0.00424242	0.00434343	0.00434343	0.00434343	0.00393939	0.00393939	0.00393939	0.00444444	0.00444444
Node 4.4	0.00418182	3.38882e-07	0.000114096	0.00454545	0.00434343	0.00363636	0.00353535	0.00323232	0.00424242	0.00262626	0.0040404	0.00363636	0.00323232	0.00444444	0.00434343	0.00464646	0.00454545	0.00535354	0.00434343	0.00363636	0.00474747	0.00454545	0.00505051	0.00464646	0.0040404	0.00414141	0.00484848	0.00454545	0.0040404	0.00414141	0.00373737	0.00424242	0.00434343
Node 5.5	0.00394613	2.34271e-07	9.48653e-05	0.00373737	0.00363636	0.00333333	0.00363636	0.00313131	0.00363636	0.00262626	0.00393939	0.00353535	0.00353535	0.00414141	0.00444444	0.00434343	0.00434343	0.00444444	0.00434343	0.00393939	0.00444444	0.0040404	0.00474747	0.00444444	0.00373737	0.0040404	0.00444444	0.00393939	0.00363636	0.00434343	0.00343434	0.00454545	0.00383838

## Sheet: Avg. SR and Biomass in d. nodes
	Averaged by time species richness in the first 5000 generations (without infestation)
Without warm-up	Average	Variance	Confidence interval	1 run	2 run	3 run	4 run	5 run	6 run	7 run	8 run	9 run	10 run	11 run	12 run	13 run	14 run	15 run	16 run	17 run	18 run	19 run	20 run	21 run	22 run	23 run	24 run	25 run	26 run	27 run	28 run	29 run	30 run
Node 1.1	18.8487	16.9825	0.807697	8.2	21.42	18.2	18.8	6.94	15.24	13.34	20.94	18.92	14.96	19.36	18.74	21.68	20.3	22.68	24.26	17.7	21.44	19.46	24.26	21.76	18.8	23.54	21.66	19.12	17.26	19.42	14.56	22.68	19.82
Node 2.2	21.6893	19.5171	0.865877	11.46	22.54	20.74	20.48	9.24	19.02	14.06	22.56	22.74	16.66	23.58	20.8	23.86	23.26	26.54	28.02	20.68	23.42	24.06	27.14	24.54	21.74	26.56	27.16	21.26	21.02	21.7	17.24	24.78	23.82
Node 3.3	23.8687	18.858	0.85113	14.9	24.46	21.94	22.1	13	21.48	15.96	23.26	24.86	18.36	25.32	23.28	26.54	25.76	30.28	29.64	22	26.66	25.12	30.08	27.14	23.5	29.16	28.9	23.86	22.12	23.6	19.48	26.92	26.38
Node 4.4	24.3927	15.5298	0.772379	18.42	25.38	22.34	22.62	16.74	22.32	16.26	23.28	24.34	17.72	25.3	24.02	26.9	26.2	30.72	29.84	22.82	27.98	26.52	29.54	27.54	23.28	28.86	30.3	23.76	22.48	24.44	19.2	26.82	25.84
Node 5.5	23.126	12.9147	0.704352	18.72	23.72	21.44	21.84	16.4	20.08	14.96	21.84	23.22	17.36	23.82	23.76	25.28	24.1	28.3	28.5	22.54	27.1	24.74	27.22	25.12	21.96	27.76	28.62	22.1	21.52	23.76	17.88	25.56	24.56
	Averaged by time biomass in the first 5000 generations (without infestation)
Without warm-up	Average	Variance	Confidence interval	1 run	2 run	3 run	4 run	5 run	6 run	7 run	8 run	9 run	10 run	11 run	12 run	13 run	14 run	15 run	16 run	17 run	18 run	19 run	20 run	21 run	22 run	23 run	24 run	25 run	26 run	27 run	28 run	29 run	30 run
Node 1.1	1.11018e+09	3.93548e+16	3.88818e+07	4.60296e+08	1.21148e+09	9.22117e+08	1.24006e+09	1.03486e+09	1.36087e+09	1.37053e+09	1.31864e+09	9.13029e+08	1.49002e+09	1.16013e+09	1.20431e+09	1.10828e+09	1.07364e+09	1.12022e+09	1.08778e+09	1.06054e+09	1.27499e+09	1.12462e+09	1.14721e+09	1.14491e+09	1.02427e+09	9.78444e+08	7.40262e+08	1.22815e+09	1.20161e+09	1.14871e+09	1.04968e+09	1.2145e+09	8.91231e+08
Node 2.2	8.22455e+08	2.47156e+16	3.0813e+07	3.87779e+08	9.72565e+08	7.13012e+08	8.51865e+08	4.80195e+08	9.18212e+08	8.90919e+08	8.64194e+08	8.57427e+08	9.62651e+08	8.81524e+08	9.61862e+08	8.86663e+08	7.45616e+08	7.73686e+08	8.26221e+08	7.67376e+08	8.52239e+08	1.04367e+09	8.32893e+08	7.78299e+08	9.19671e+08	7.57328e+08	5.75515e+08	1.11443e+09	8.26217e+08	7.83225e+08	7.20491e+08	1.05532e+09	6.72585e+08
Node 3.3	4.76503e+08	2.43476e+16	3.05827e+07	1.86903e+08	6.11496e+08	3.90982e+08	4.13582e+08	6.87227e+08	4.48681e+08	4.01053e+08	3.91665e+08	6.36331e+08	4.32493e+08	5.07262e+08	6.00295e+08	5.49004e+08	3.55381e+08	3.67472e+08	4.75842e+08	3.82882e+08	3.96491e+08	8.00945e+08	4.46937e+08	3.68781e+08	6.60191e+08	4.2537e+08	3.0734e+08	8.39219e+08	4.06503e+08	3.62358e+08	3.38013e+08	7.5353e+08	3.50867e+08
Node 4.4	3.65723e+08	1.26542e+17	6.97213e+07	1.72954e+09	4.05947e+08	2.11669e+08	1.94335e+08	1.33275e+09	2.14526e+08	1.63668e+08	1.61037e+08	4.89732e+08	1.75232e+08	3.06353e+08	4.03691e+08	3.57606e+08	1.5767e+08	1.60771e+08	2.94705e+08	1.777e+08	1.71848e+08	6.39762e+08	2.47574e+08	1.68107e+08	4.97832e+08	2.38687e+08	1.62777e+08	6.6347e+08	1.98356e+08	1.54596e+08	1.42867e+08	5.74891e+08	1.73995e+08
Node 5.5	1.71258e+08	1.84333e+16	2.66103e+07	3.09045e+08	2.37973e+08	1.04874e+08	8.48144e+07	5.28958e+08	9.76382e+07	6.14353e+07	5.97741e+07	3.14361e+08	6.4863e+07	1.65121e+08	2.40337e+08	2.06875e+08	6.21883e+07	6.29108e+07	1.66796e+08	7.65897e+07	6.74795e+07	4.22948e+08	1.24909e+08	7.18567e+07	3.16723e+08	1.20059e+08	7.931e+07	4.37011e+08	8.96767e+07	6.09136e+07	5.40294e+07	3.71993e+08	7.62705e+07
