# Supplementary material for: Erratum to: Bacteriophages affect evolution of bacterial communities in spatially distributed habitats: a simulation study
Source: BMC Microbiol. 2016 Apr 14;16:67. doi: 10.1186/s12866-016-0677-8 (PMC4831195; doi:10.1186/s12866-016-0677-8)
Supplement: Additional file 5: — SRI.SR.Biomass.chemon.xlsx. An Excel spreadsheet containing the data on species richness, SRI and biomass for the chemotaxis-on cases. (XLSX 36 kb) [file 12866_2016_677_MOESM5_ESM.xlsx]

## Sheet: Whole-time SRI
			SRI calculated over the whole simulation time			Without "warm-up"
Early-time	Average	Variance	Confidence interval	1 run	2 run	3 run	4 run	5 run
Into node 1.1	0.000565657	1.05091e-07	6.35377e-05	0.00040404	0.000606061	0.00030303	0.00111111	0.00040404
Into node 3.3	0.000343434	4.89746e-08	4.33744e-05	0.00020202	0.000707071	0.00040404	0.00020202	0.00020202
Into node 5.5	0.0019596	8.8542e-06	0.000583207	0.00040404	0.000606061	0.00727273	0.000606061	0.000909091
Middle-time	Average	Variance	Confidence interval	1 run	2 run	3 run	4 run	5 run
Into node 1.1	0.00436364	4.56076e-07	0.000132363	0.00464646	0.00363636	0.00494949	0.00494949	0.00363636
Into node 3.3	0.00468687	6.56056e-07	0.000158752	0.00525253	0.00454545	0.00525253	0.00333333	0.00505051
Into node 5.5	0.00426263	1.39782e-07	7.32779e-05	0.00383838	0.00444444	0.00393939	0.00434343	0.00474747
Late-time	Average	Variance	Confidence interval	1 run	2 run	3 run	4 run	5 run
Into node 1.1	0.00549495	2.73441e-07	0.00010249	0.00616162	0.0059596	0.00515152	0.00515152	0.00505051
Into node 3.3	0.00505051	2.40792e-06	0.000304137	0.00474747	0.00353535	0.00656566	0.00363636	0.00676768
Into node 5.5	0.00571717	9.92756e-07	0.000195285	0.00737374	0.00545455	0.00575758	0.00525253	0.00474747

## Sheet: Before_After SRI
	SRI	Warm-up: 1000
Early-time (after-only)		First 1000 generations has not been taken into account
After infestation	Average	Variance	Confidence interval	1 run	2 run	3 run	4 run	5 run
Into node 1.1	0.000333333	6.17284e-09	1.53989e-05	0.000333333	0.000444444	0.000222222	0.000333333	0.000333333
Into node 3.3	0.000355556	5.80247e-08	4.72122e-05	0.000222222	0.000777778	0.000333333	0.000222222	0.000222222
Into node 5.5	0.00168889	7.78642e-06	0.000546911	0.000222222	0.000333333	0.00666667	0.000444444	0.000777778
Middle-time
Before infestation	Average	Variance	Confidence interval	1 run	2 run	3 run	4 run	5 run
Into node 1.1	0.00565	2.425e-06	0.000305214	0.0055	0.005	0.0075	0.00675	0.0035
Into node 3.3	0.00715	1.45625e-06	0.000236519	0.0075	0.00825	0.008	0.00525	0.00675
Into node 5.5	0.0058	8.25e-07	0.000178023	0.00575	0.0065	0.00425	0.00625	0.00625
After infestation	Average	Variance	Confidence interval	1 run	2 run	3 run	4 run	5 run
Into node 1.1	0.00056	3.88e-07	0.000122085	0.0014	0	0	0.001	0.0004
Into node 3.3	0.0004	3.4e-07	0.000114285	0.0014	0.0004	0	0	0.0002
Into node 5.5	0.00032	9.2e-08	5.94487e-05	0.0004	0	0	0.0006	0.0006
Late-time
Before infestation	Average	Variance	Confidence interval	1 run	2 run	3 run	4 run	5 run
Into node 1.1	0.00589286	5.10204e-07	0.000139997	0.00553571	0.00660714	0.00482143	0.00625	0.00625
Into node 3.3	0.00560714	2.72003e-06	0.000323247	0.00535714	0.00375	0.00660714	0.00446429	0.00785714
Into node 5.5	0.00628571	1.17985e-07	6.73226e-05	0.00625	0.00678571	0.00589286	0.00642857	0.00607143
After infestation	Average	Variance	Confidence interval	1 run	2 run	3 run	4 run	5 run
Into node 1.1	0.000176471	6.92042e-08	5.15601e-05	0.000588235	0.000294118	0	0	0
Into node 3.3	0.000294118	4.32526e-08	4.07619e-05	0	0.000294118	0.000294118	0.000294118	0.000588235
Into node 5.5	0.00182353	7.71626e-06	0.000544442	0.00647059	0	0.00235294	0.000294118	0

## Sheet: SRI before inf. in diff. nodes
	SRI without infestation (in the first 5000 generations) in different nodes
Without warm-up	Average	Variance	Confidence interval	1 run	2 run	3 run	4 run	5 run	6 run	7 run	8 run	9 run	10 run	11 run	12 run	13 run	14 run	15 run	16 run	17 run	18 run	19 run	20 run	21 run	22 run	23 run	24 run	25 run	26 run	27 run	28 run	29 run	30 run
Node 1.1	0.00138047	3.20399e-07	0.000110941	0.00161616	0.000606061	0.000808081	0.00232323	0.000707071	0.00232323	0.00171717	0.00131313	0.000707071	0.00121212	0.0010101	0.00191919	0.000808081	0.00151515	0.00222222	0.00171717	0.00121212	0.000707071	0.00121212	0.000909091	0.00242424	0.0010101	0.00121212	0.000909091	0.00222222	0.00191919	0.00121212	0.00141414	0.00181818	0.000707071
Node 2.2	0.00200673	4.48042e-07	0.000131192	0.00212121	0.00121212	0.00111111	0.00282828	0.0010101	0.00323232	0.00232323	0.00171717	0.00131313	0.00171717	0.00131313	0.00242424	0.00121212	0.00282828	0.00262626	0.00282828	0.00171717	0.00171717	0.00282828	0.00141414	0.0030303	0.00151515	0.00161616	0.00121212	0.00272727	0.00252525	0.00242424	0.00181818	0.00232323	0.00151515
Node 3.3	0.00273737	5.65284e-07	0.000147361	0.00272727	0.0020202	0.0020202	0.00282828	0.00131313	0.00313131	0.00222222	0.00282828	0.0020202	0.00444444	0.00171717	0.00272727	0.0030303	0.00252525	0.00414141	0.00383838	0.00333333	0.00313131	0.00252525	0.00323232	0.00333333	0.00171717	0.00282828	0.00242424	0.00262626	0.00252525	0.0040404	0.00191919	0.00212121	0.00282828
Node 4.4	0.00316835	4.49274e-07	0.000131372	0.00313131	0.00282828	0.00454545	0.00393939	0.0020202	0.00292929	0.00323232	0.00343434	0.0030303	0.00424242	0.00292929	0.0040404	0.00313131	0.00353535	0.00282828	0.00383838	0.00313131	0.0030303	0.00282828	0.0030303	0.00252525	0.00121212	0.00262626	0.00252525	0.00383838	0.00292929	0.00373737	0.0030303	0.00373737	0.00323232
Node 5.5	0.00304377	2.80572e-07	0.000103817	0.00272727	0.00313131	0.00333333	0.00313131	0.00262626	0.00292929	0.00353535	0.00262626	0.0030303	0.00363636	0.00282828	0.0040404	0.00282828	0.0030303	0.00363636	0.00454545	0.00282828	0.00313131	0.00313131	0.00343434	0.00272727	0.00222222	0.00272727	0.00212121	0.00313131	0.00282828	0.00363636	0.00252525	0.0030303	0.00222222

## Sheet: Avg. SR and Biomass in d. nodes
	Averaged by time species richness in the first 5000 generations (without infestation)
Without warm-up	Average	Variance	Confidence interval	1 run	2 run	3 run	4 run	5 run	6 run	7 run	8 run	9 run	10 run	11 run	12 run	13 run	14 run	15 run	16 run	17 run	18 run	19 run	20 run	21 run	22 run	23 run	24 run	25 run	26 run	27 run	28 run	29 run	30 run
Node 1.1	5.08133	0.939033	0.189928	4.84	3.66	4.12	6.6	4.1	6.92	5.8	5.4	3.84	5.74	4.28	5.68	4.92	5.44	6.78	6.46	3.84	4.18	4.46	4.34	6.38	4.08	4.44	4.8	6.02	5.62	5.16	5.32	5.28	3.94
Node 2.2	8.26933	2.88904	0.333139	6.88	5.32	7.52	8.66	5.76	9.78	7.8	10.98	5.7	10.7	6.06	7.8	9.4	8.36	10.84	9.34	10.1	9.6	8.52	7.52	9.72	5.24	7.22	7.88	7.96	8.42	10.5	6.64	7.76	10.1
Node 3.3	12.6793	10.7697	0.643206	11.2	9.72	13.52	12.74	6.72	12.22	10.8	17.52	8.64	20.94	9.36	12.38	16.46	11.96	15.58	12.96	18.28	15.86	11.18	13.26	12.86	6.9	12.3	11.6	10.9	10.74	15.52	9.88	11.66	16.72
Node 4.4	15.8207	7.94125	0.552322	15.44	15.06	22.92	16.58	11.5	15.48	14.24	19.26	13.92	20.98	13.44	16.82	17.58	15.14	16.02	18.78	18.66	17.56	15.4	13.98	13.5	9.32	14.72	11.36	15.46	14.5	17.66	14.42	17.12	17.8
Node 5.5	15.5207	6.17309	0.486967	14.64	15.76	20.94	15.2	15.36	13.72	13.44	16.2	15.62	18.42	13.56	17.12	15.58	14.38	16.38	22.02	15.56	18.26	17.26	13.5	11.96	12.94	17	10.06	15.06	12.7	17.14	14.62	17.02	14.2
	Averaged by time biomass in the first 5000 generations (without infestation)
Without warm-up	Average	Variance	Confidence interval	1 run	2 run	3 run	4 run	5 run	6 run	7 run	8 run	9 run	10 run	11 run	12 run	13 run	14 run	15 run	16 run	17 run	18 run	19 run	20 run	21 run	22 run	23 run	24 run	25 run	26 run	27 run	28 run	29 run	30 run
Node 1.1	3.40694e+08	3.26501e+17	1.11993e+08	9.02441e+08	564942	275302	8.58215e+08	98209.6	1.67023e+08	1.38289e+09	123286	174486	560890	2.70814e+08	6.79047e+07	235462	1.61432e+07	1.1644e+09	2.30003e+08	110784	1.94328e+06	1.09435e+08	225457	2.42821e+09	57321	2.28681e+08	341018	3.0785e+08	5.27495e+08	246027	3.12772e+08	1.24147e+09	115856
Node 2.2	2.14493e+08	1.13214e+17	6.59473e+07	1.62297e+08	439491	1.07894e+06	1.28179e+08	143883	1.64654e+08	2.1208e+08	3.70912e+06	34007.2	2.77244e+06	8.07559e+07	2.18338e+08	4.71527e+06	1.39133e+09	5.55204e+08	9.64096e+08	5.44356e+06	980202	9.18088e+08	3.75658e+06	4.67811e+08	119636	1.25302e+08	2.2815e+07	2.589e+08	3.33038e+08	1.36774e+08	6.22374e+07	2.05495e+08	4.19263e+06
Node 3.3	6.92959e+08	6.99241e+17	1.63893e+08	4.18241e+08	3.76293e+06	1.84063e+08	1.88311e+08	2.0421e+08	1.02822e+08	7.66945e+07	1.92472e+09	1.14844e+06	2.61837e+09	4.53179e+06	6.27874e+07	2.07687e+09	2.34017e+08	8.30139e+08	8.2133e+08	2.82736e+09	9.30431e+08	1.19431e+08	9.98873e+08	8.88011e+08	1.58765e+08	6.22144e+08	1.40374e+09	3.77511e+07	1.13006e+08	7.12055e+08	4.89424e+07	5.12012e+07	2.12506e+09
Node 4.4	2.32552e+09	9.4628e+17	1.90659e+08	2.41187e+09	2.47339e+09	2.47362e+09	2.16153e+09	6.34077e+08	2.24303e+09	2.36386e+09	4.01295e+09	2.34144e+09	3.8836e+09	2.79822e+09	1.97e+09	4.03849e+09	2.21404e+09	1.63923e+09	1.13913e+09	4.09811e+09	2.68775e+09	2.41153e+09	2.54501e+09	9.6605e+08	6.11689e+08	1.7679e+09	1.18561e+09	1.76507e+09	2.49093e+09	1.2883e+09	2.34514e+09	2.86141e+09	3.94261e+09
Node 5.5	4.11512e+08	4.62464e+16	4.2149e+07	3.12305e+08	7.07042e+08	1.04232e+09	3.39092e+08	6.96459e+08	2.21707e+08	2.65511e+08	3.7621e+08	6.07073e+08	5.47994e+08	3.90497e+08	3.85679e+08	2.98043e+08	2.91098e+08	4.68816e+08	5.54276e+08	1.54489e+08	3.40274e+08	3.44637e+08	8.58828e+08	1.50911e+08	6.08094e+08	4.81005e+08	2.97323e+08	2.73367e+08	2.54338e+08	4.00433e+08	3.07438e+08	3.16503e+08	5.35916e+07
