# Supplementary material for: Erratum to: Bacteriophages affect evolution of bacterial communities in spatially distributed habitats: a simulation study
Source: BMC Microbiol. 2016 Apr 14;16:67. doi: 10.1186/s12866-016-0677-8 (PMC4831195; doi:10.1186/s12866-016-0677-8)
Supplement: Additional file 6: — Phage.extinction.chemon.xlsx. An Excel spreadsheet containing the data on the extinction of phage populations for the chemotaxis-on cases. (XLSX 8 kb) [file 12866_2016_677_MOESM6_ESM.xlsx]

## Sheet: 1
Early-time	Average	1 run	2 run	3 run	4 run	5 run
Into node 1.1	9399.83	10000	6399	10000	10000	10000
Into node 3.3	6595	6500	6502	6798	6502	6470
Into node 5.5	6890.67	5944	10000	2700	10000	10000
Middle-time
Into node 1.1	10000	10000	10000	10000	10000	10000
Into node 3.3	10000	10000	10000	10000	10000	10000
Into node 5.5	8681.4	10000	7741	10000	7700	7966
Late-time
Into node 1.1	10000	10000	10000	10000	10000	10000
Into node 3.3	10000	10000	10000	10000	10000	10000
Into node 5.5	9580	9300	9300	10000	9300	10000
