# Supplementary material for: Erratum to: Bacteriophages affect evolution of bacterial communities in spatially distributed habitats: a simulation study
Source: BMC Microbiol. 2016 Apr 14;16:67. doi: 10.1186/s12866-016-0677-8 (PMC4831195; doi:10.1186/s12866-016-0677-8)
Supplement: Additional file 8: S1 — Archive containing the HEC executable file. 7-Zip archive containing the HEC executable file (Windows version). To switch chemotaxiss on pass 0.1 as a second command line parameter (the first is a model script). S2. HEC script 2D_phage.plentiful_edge.early.txt of early-time phage into (1,1) model. Text file with the model script of early-time phage added into (1,1) model. S3. HEC script 2D_phage.center.early.txt of early-time phage into (3,3) model. Text file with the model script of early-time phage added into (3,3) model. S4. HEC script 2D_phage.poor_edge.early.txt of early-time phage into (5,5) model. Text file with the model script of early-time phage added into (5,5) model. S5. HEC script 2D_phage.plentiful_edge.middle.txt of middle-time phage into (1,1) model. Text file with the model script of middle-time phage added into (1,1) model. S6. HEC script 2D_phage.center.middle.txt of middle-time phage into (3,3) model. Text file with the model script of middle-time phage added into (3,3) model. S7. HEC script 2D_phage.poor_edge.middle.txt of middle-time phage into (5,5) model. Text file with the model script of middle-time phage added into (5,5) model. S8. HEC script 2D_phage.plentiful_edge.late.txt of late-time phage into (1,1) model. Text file with the model script of late-time phage added into (1,1) model. S9. HEC script 2D_phage.center.late.txt of late-time phage into (3,3) model. Text file with the model script of late-time phage added into (3,3) model. S10. HEC script 2D_phage.poor_edge.late.txt of late-time phage into (5,5) model. Text file with the model script of late-time phage added into (5,5) model. S11. Data processing script speciesRichnessFluctuation.sce. A Scilab script that plots species richness dynamics. S12. A library SRlib.sce. A Scilab library sources used by such scripts as speciesRichnessFluctuation.sce, averageSRandBiomass.sce and speciation_rate.sce. (ZIP 594 kb) [file 12866_2016_677_MOESM8_ESM.zip]

Archive with 14 entries (14 files):
- additional file 8 Extra supplementary/ESM Renamer.exe
- additional file 8 Extra supplementary/Extra supplementary material.docx
- additional file 8 Extra supplementary/File 1.7z
- additional file 8 Extra supplementary/File 10.txt
- additional file 8 Extra supplementary/File 11.sce
- additional file 8 Extra supplementary/File 12.sce
- additional file 8 Extra supplementary/File 2.txt
- additional file 8 Extra supplementary/File 3.txt
- additional file 8 Extra supplementary/File 4.txt
- additional file 8 Extra supplementary/File 5.txt
- additional file 8 Extra supplementary/File 6.txt
- additional file 8 Extra supplementary/File 7.txt
- additional file 8 Extra supplementary/File 8.txt
- additional file 8 Extra supplementary/File 9.txt
