# Supplementary material for: Erratum to: Bacteriophages affect evolution of bacterial communities in spatially distributed habitats: a simulation study
Source: BMC Microbiol. 2016 Apr 14;16:67. doi: 10.1186/s12866-016-0677-8 (PMC4831195; doi:10.1186/s12866-016-0677-8)
Supplement: Additional file 8: S1 — Archive containing the HEC executable file. 7-Zip archive containing the HEC executable file (Windows version). To switch chemotaxiss on pass 0.1 as a second command line parameter (the first is a model script). S2. HEC script 2D_phage.plentiful_edge.early.txt of early-time phage into (1,1) model. Text file with the model script of early-time phage added into (1,1) model. S3. HEC script 2D_phage.center.early.txt of early-time phage into (3,3) model. Text file with the model script of early-time phage added into (3,3) model. S4. HEC script 2D_phage.poor_edge.early.txt of early-time phage into (5,5) model. Text file with the model script of early-time phage added into (5,5) model. S5. HEC script 2D_phage.plentiful_edge.middle.txt of middle-time phage into (1,1) model. Text file with the model script of middle-time phage added into (1,1) model. S6. HEC script 2D_phage.center.middle.txt of middle-time phage into (3,3) model. Text file with the model script of middle-time phage added into (3,3) model. S7. HEC script 2D_phage.poor_edge.middle.txt of middle-time phage into (5,5) model. Text file with the model script of middle-time phage added into (5,5) model. S8. HEC script 2D_phage.plentiful_edge.late.txt of late-time phage into (1,1) model. Text file with the model script of late-time phage added into (1,1) model. S9. HEC script 2D_phage.center.late.txt of late-time phage into (3,3) model. Text file with the model script of late-time phage added into (3,3) model. S10. HEC script 2D_phage.poor_edge.late.txt of late-time phage into (5,5) model. Text file with the model script of late-time phage added into (5,5) model. S11. Data processing script speciesRichnessFluctuation.sce. A Scilab script that plots species richness dynamics. S12. A library SRlib.sce. A Scilab library sources used by such scripts as speciesRichnessFluctuation.sce, averageSRandBiomass.sce and speciation_rate.sce. (ZIP 594 kb) [file 12866_2016_677_MOESM8_ESM.zip › additional file 8 Extra supplementary/File 11.sce]

//Считает и строит график изменения количества видов во времени по файлу с попсайзами

//BEGIN Settings
iter_amount = 10000;//захардкожено для быстроты
max_sr = 50;//захардкожено для быстроты
infectionAmendment = 1;//поправка на "видообразование", обусловленное инфекцией. Больше нуля, если мы его не учитываем
//Меньше или равно нулю, если учитываем эти популяции как новые виды (старый вариант)
sparse_coeff = 10;//прореженный ли файл. Да - значение используется для растягивания оси абсцисс. Нет - равен единице.
//Если прореженный, то нужно первый столбец с итерациями отбрасывать при расчётах
//Задаём путь к файлу
DIR = 'C:\SHEC simulations\2014 Усложнение геномов с фагами\2D\2015 phages (середина по времени)\phage into 5.5\chemon\1';
fileName = "\popSize.10.txt";
libdir = "C:\Documents\Copy\scilab\lib\SRlib\";//путь до библиотеки со скомпилированными функциями. В данном случае это SRlib
outputName = "SR_5.5mid.png";
//Инициализируем путь до папки с аутпутом
OUT_DIR = msprintf("C:\\Documents\\Copy\\scilab\\");
//END Settings

//Выделяем достаточно ресурсов, чтобы скрипт не падал на больших данных
stacksize('max');
curdir = pwd();
chdir(OUT_DIR);//устанавливаем рабочую директорию на ту, куда сохранять гифки
//подгружаем библиотеку с функциями parsePopCodes, countOrNot, countNonZeroes
lib(libdir);
//Инициализируем матрицу popCodes, если надо отфильтровывать видообразование, обусловленное заражением
if infectionAmendment>0 then
    popCodes = parsePopCodes(DIR);
end
// Data
txt = mgetl(DIR+fileName);//Считываем строки из файла
m=size(txt, 'r');
sr = [];//видовое богатство сообщества (его изменение во времени)
//Парсим каждую строчку как вектор и считаем количество видов (popSize!=0)
for i=1:m
    str = tokens(txt(i));//Выделяем токены
    vect = strtod(str);//Парсим в даблы
    if sparse_coeff>1 then
        vect(1) = [];//удаляем первый столбец с итерациями
    end
    num = countNonZeroes(vect);//Считаем количество ненулевых значений (наличных видов)
    sr = [sr; num];
end

//Рисуем график (TODO: large-вариант)
//Генерим пнгшки сразу в файл
previous_driver = driver('PNG');
xinit(outputName);
x = [1:1:m-3]';//"-3" - это просто, чтобы шкалу по оси абсцисс подогнать
p=get("hdl"); //get handle on current entity (here the polyline entity)
p.thickness=2;
//lnsr = log1p(sr);//log scale
plot(x*sparse_coeff, sr(1:$-3), "X");
axes = gca();
axes.data_bounds = [0,0;iter_amount,max_sr]; // defines data bounds
xgrid(5, 1, 7);
xlabel("Time (generations)","fontsize",4,"color","black");
ylabel("Species richness","fontsize",4,"color","black");
xend();
driver(previous_driver); // Возврат к предыдущему драйверу
chdir(curdir);//восстанавливаем рабочую директорию
