# Supplementary material for: Erratum to: Bacteriophages affect evolution of bacterial communities in spatially distributed habitats: a simulation study
Source: BMC Microbiol. 2016 Apr 14;16:67. doi: 10.1186/s12866-016-0677-8 (PMC4831195; doi:10.1186/s12866-016-0677-8)
Supplement: Additional file 8: S1 — Archive containing the HEC executable file. 7-Zip archive containing the HEC executable file (Windows version). To switch chemotaxiss on pass 0.1 as a second command line parameter (the first is a model script). S2. HEC script 2D_phage.plentiful_edge.early.txt of early-time phage into (1,1) model. Text file with the model script of early-time phage added into (1,1) model. S3. HEC script 2D_phage.center.early.txt of early-time phage into (3,3) model. Text file with the model script of early-time phage added into (3,3) model. S4. HEC script 2D_phage.poor_edge.early.txt of early-time phage into (5,5) model. Text file with the model script of early-time phage added into (5,5) model. S5. HEC script 2D_phage.plentiful_edge.middle.txt of middle-time phage into (1,1) model. Text file with the model script of middle-time phage added into (1,1) model. S6. HEC script 2D_phage.center.middle.txt of middle-time phage into (3,3) model. Text file with the model script of middle-time phage added into (3,3) model. S7. HEC script 2D_phage.poor_edge.middle.txt of middle-time phage into (5,5) model. Text file with the model script of middle-time phage added into (5,5) model. S8. HEC script 2D_phage.plentiful_edge.late.txt of late-time phage into (1,1) model. Text file with the model script of late-time phage added into (1,1) model. S9. HEC script 2D_phage.center.late.txt of late-time phage into (3,3) model. Text file with the model script of late-time phage added into (3,3) model. S10. HEC script 2D_phage.poor_edge.late.txt of late-time phage into (5,5) model. Text file with the model script of late-time phage added into (5,5) model. S11. Data processing script speciesRichnessFluctuation.sce. A Scilab script that plots species richness dynamics. S12. A library SRlib.sce. A Scilab library sources used by such scripts as speciesRichnessFluctuation.sce, averageSRandBiomass.sce and speciation_rate.sce. (ZIP 594 kb) [file 12866_2016_677_MOESM8_ESM.zip › additional file 8 Extra supplementary/File 12.sce]

//Библиотека, содержащая функции, необходимые для работы скриптов speciesRichnessFluctuation,
//generateSpeciesRichnessSnapshots, speciation_rate

//Делать нечего - парсим popCodes.txt :(
//Возвращает матрицу кодов популяций, где строки - это популяции, а столбцы - значения соотв. кодов
//DIR - путь до папки, содержащей popCodes.txt
function popCodes = parsePopCodes(DIR)
      txt = mgetl(DIR+"\popCodes.txt");//Считываем строки из файла
      m=size(txt, 'r');
      popCodes = [];//коды популяций в виде векторов (построчно записанные в матрице)
      //Парсим каждую строчку как вектор значений генов
      for i=2:m//с двойки, потому что строчка "Polymorph populations codes" нам не интересна
          str = tokens(txt(i));//Выделяем токены
          vect = strtod(str);//Парсим в даблы
          //удаляем NaN'ы
          vect(or(isnan(vect),'c'),:)=[];//delete all rows with %nan. Работает :)
          //Заполняем, собственно, матрицу с кодами популяций
          //Проверка i>2 нужна, т.к. хоть чем-то для начала popCodes нужно проинициализировать, чтоб было с чем сравнивать
          if (i>2) & (size(vect, 'r') < size(popCodes, 'c')) then
              //а в этом месте мы обрабатываем фага с его ущербным геномом
              phCode = zeros(popCodes(1,:));
              phCode($) = 1;
              popCodes = [popCodes; phCode];//добавляем строчку с кодом фаговой популяции (транспонировать не надо!)
          else
            popCodes = [popCodes; vect'];//добавляем строчку с текущей популяцией и её кодами
          end
      end
endfunction

//Учитывать ли популяцию с номером popNum в качестве живого вида? Вообще политика такая, если infectionAmendment>0:
//Фаги мы вообще не учитываем, а больных учитываем лишь тогда, когда их здоровые аналоги вымерли.
//больше нуля, если популяцию с номером popNum учитывать, 
//меньше или равно нулю, если учитывать её не нужно (фаг или инфицированные, имеющие живых здоровых аналогов)
function res=countOrNot(v, popNum, popCodes)
  res=1;//по умолчанию учитываем
  if infectionAmendment>0 then
      code = popCodes(popNum, :);//извлекли код интересующей нас популяции
      if code($) == 1 then//т.е. если популяция больная или фаг
          code($) = 0;//получили код здорового аналога
          if and(zeros(code) == code) then
              //Если нам попался фаг, то не учитываем его
              res=0;
          else
              //если нам попалась больная популяция
              healthNum = vectorfind(popCodes, code);//если не нашёл, то равен [], иначе - номер строки в матрице popCodes
              //Но вообще должен найти.
              if (v(healthNum) > 0.0) then
                  //если здоровый аналог живёт и здравствует, то тоже не учитываем
                  res=0;
              end
          end
      end
  end
endfunction

//считает количество ненулевых значений в векторе v
function num=countNonZeroes(v)
  num=0;
  n=size(v, 'r');
  for i=1:n//,
     flag = countOrNot(v, i);
     if (v(i) > 0.0) & (flag>0) then
         num = num + 1;
     end,
  end
endfunction
