# Supplementary material for: Erratum to: Bacteriophages affect evolution of bacterial communities in spatially distributed habitats: a simulation study
Source: BMC Microbiol. 2016 Apr 14;16:67. doi: 10.1186/s12866-016-0677-8 (PMC4831195; doi:10.1186/s12866-016-0677-8)
Supplement: Additional file 8: S1 — Archive containing the HEC executable file. 7-Zip archive containing the HEC executable file (Windows version). To switch chemotaxiss on pass 0.1 as a second command line parameter (the first is a model script). S2. HEC script 2D_phage.plentiful_edge.early.txt of early-time phage into (1,1) model. Text file with the model script of early-time phage added into (1,1) model. S3. HEC script 2D_phage.center.early.txt of early-time phage into (3,3) model. Text file with the model script of early-time phage added into (3,3) model. S4. HEC script 2D_phage.poor_edge.early.txt of early-time phage into (5,5) model. Text file with the model script of early-time phage added into (5,5) model. S5. HEC script 2D_phage.plentiful_edge.middle.txt of middle-time phage into (1,1) model. Text file with the model script of middle-time phage added into (1,1) model. S6. HEC script 2D_phage.center.middle.txt of middle-time phage into (3,3) model. Text file with the model script of middle-time phage added into (3,3) model. S7. HEC script 2D_phage.poor_edge.middle.txt of middle-time phage into (5,5) model. Text file with the model script of middle-time phage added into (5,5) model. S8. HEC script 2D_phage.plentiful_edge.late.txt of late-time phage into (1,1) model. Text file with the model script of late-time phage added into (1,1) model. S9. HEC script 2D_phage.center.late.txt of late-time phage into (3,3) model. Text file with the model script of late-time phage added into (3,3) model. S10. HEC script 2D_phage.poor_edge.late.txt of late-time phage into (5,5) model. Text file with the model script of late-time phage added into (5,5) model. S11. Data processing script speciesRichnessFluctuation.sce. A Scilab script that plots species richness dynamics. S12. A library SRlib.sce. A Scilab library sources used by such scripts as speciesRichnessFluctuation.sce, averageSRandBiomass.sce and speciation_rate.sce. (ZIP 594 kb) [file 12866_2016_677_MOESM8_ESM.zip › additional file 8 Extra supplementary/File 7.txt]

DECLARE
dimension = 2D: 5x5
volume = 1e-0
flow = (0.005, 0.005)
DIFFUSION_RATE = 0.001
	
hgt_probability = 0.03
hgt_ss_probability = 0.5
hgt_sp_probability = 0.5
	
gene_loss_probability = 0.03
gene_loss_ss_probability = 0.5
gene_loss_sp_probability = 0.5
	
// ïàðàìåòð óãëà íàêëîíà (ñòåïåíü "õèëëîâîñòè")	
//PENALTY_N = 2	
// ïàðàìåòð íà÷àëà âîçðàñòàíèÿ	
//PENALTY_K = 4	
// ìàêñèìàëüíûé êîýôôèöèåíò øòðàôà (îò 0 äî 1)	
PENALTY_MAX_LEVEL = 0.01
// íà÷èíàÿ ñ êàêîãî ÷èñëà ãåíîâ øòðàô áóäåò ìàêñèìàëüíûì	
PENALTY_MAX_GENES = 8
	
BETA_MEAN_SS = 0.5
BETA_DISP_SS = 0.2
	
BETA_MEAN_SP = 0.5
BETA_DISP_SP = 0.2

SUBSTRATES
Nsub=1
	distribution = homogeneous
	concentration = 1e-6
	inflow_ns = 1e-6
end Nsub(1)

Ssub=1
	distribution = homogeneous
	concentration = 1e-6
end Ssub(1)

Ssub=2
	distribution = homogeneous
	concentration = 1e-6
end Ssub(2)

Ssub=3
	distribution = homogeneous
	concentration = 1e-6
end Ssub(3)

END SUBSTRATES
	
POP=1
	SIZE=1e+6	
	INCREASER= rubel_p
	K_DEATH=0E-6
	K_FLOW=1.0
	CPROD=5E+4
	CCONS_NSP=1E+7
	CCONS_SP=1e+5
	// genome
	GENE_N=1;allele_values: 3.5; allele_concentrations: 1.0
	GENE_S=1;allele_values: 3.5; allele_concentrations: 1.0
	GENE_P=2;allele_values: 3.5; allele_concentrations: 1.0
	distribution = homogeneous
END POP(1)

POP=2
	SIZE=1e+6	
	INCREASER= rubel_p
	K_DEATH=0E-6
	K_FLOW=1.0
	CPROD=5E+4
	CCONS_NSP=1E+7
	CCONS_SP=1e+5
	// genome
	GENE_N=1;allele_values: 3.5; allele_concentrations: 1.0
	GENE_S=2;allele_values: 3.5; allele_concentrations: 1.0
	GENE_P=3;allele_values: 3.5; allele_concentrations: 1.0
	distribution = homogeneous
END POP(2)

POP=3
	SIZE=1e+6	
	INCREASER= rubel_p
	K_DEATH=0E-6
	K_FLOW=1.0
	CPROD=5E+4
	CCONS_NSP=1E+7
	CCONS_SP=1e+5
	// genome
	GENE_N=1;allele_values: 3.5; allele_concentrations: 1.0
	GENE_S=3;allele_values: 3.5; allele_concentrations: 1.0
	GENE_P=1;allele_values: 3.5; allele_concentrations: 1.0
	distribution = homogeneous
END POP(3)
	
END DECLARE
	
%iterate = 20
STOCHASTIC=5000
add_phage=location:(5,5); p_size:1e+10; type:1; virulence: 3
STOCHASTIC=5000
%iterate=2000
